# Supplementary material for: fMRI Evidence for Default Mode Network Deactivation Associated with Rapid Eye Movements in Sleep
Source: Brain Sci. 2021 Nov 18;11(11):1528. doi: 10.3390/brainsci11111528 (PMC8615877; doi:10.3390/brainsci11111528)
Supplement: Supplementary file 1 [file brainsci-11-01528-s001.zip]

Archive with 1 entries (1 files):
- brainsci-1424028-supplementary.pdf
